# Supplementary material for: Nanocarriers for topical minoxidil in androgenetic alopecia: systematic review of preclinical and clinical evidence
Source: An Bras Dermatol. 2026 Jul 3;101(4):501400. doi: 10.1016/j.abd.2026.501400 (PMC13355541; doi:10.1016/j.abd.2026.501400)
Supplement: Supplementary file 1 [file mmc1.xlsx]

## Sheet: Start table
Ref. Number	Author, Year	Title	Country	Nanocarrier Type	Other Actives	Average Size (nm)	Zeta Potential (mV)	Minoxidil Concentration (%)	Encapsulation Efficiency (%)	Experimental Model	Comparator	Study Duration	Primary Outcomes	Secondary Outcomes	Main Results	Risk of Bias Tool	Overall Risk	Funding	Conflict of Interest
15	Nagai et al., 2019	Drug Delivery System Based On Minoxidil Nanoparticles Promotes Hair Growth In C57BL/6 Mice	Japão	Solid nanoparticles (bead milling)	NA	153	-9.93	1	NA	In vivo	Microparticles and commercial solution	15 days	Deposition in the hair bulb	IGF-1, VEGF	6× ↑ deposition in bulb vs microparticles	SYRCLE	Moderate	Taisho, Kindai Univ.	Conflict of interest – Taisho
16	He et al., 2024	Synergistic treatment of androgenetic alopecia with follicular co-delivery of minoxidil and cedrol in metal–organic frameworks stabilized by covalently cross-linked cyclodextrins	China	CD-MOF intercross	Cedrol	370	-21.03	12.13	NA	In vitro, ex vivo, in vivo	Commercial minoxidil, placebo	21 days	Follicular penetration	Hair regeneration, biomarkers	3.06× ↑ follicular retention vs control; ↑ VEGF and IGF-1	SYRCLE/OHAT	Moderate	Shanghai Univ., NSFC	None declared
17	Xiao et al., 2024	Molybdenum nanoparticles as a potential topical medication for alopecia treatment through antioxidant pathways that differ from Minoxidil	China	Molybdenum nanoparticles	NA	50	NA	NA	NA	In vivo	Minoxidil 5%, saline	16 days	Hair growth	Follicular density, biomarkers	Hair length ↑ 7.12 mm in the combined group	SYRCLE	Moderate	NSFC, Jiangxi Health	None declared
18	Yan et al., 2023	Co-delivery of minoxidil and tocopherol acetate ethosomes to reshape the hair Follicular Microenvironment and promote hair regeneration in androgenetic alopecia	China	Ethosomes (MXD + TAT)	Tocoferol acetato	74.3	-6.1	2	93.3	In vitro, ex vivo, in vivo	Commercial minoxidil, physical mixture	24 days	Penetration and retention	SULT1A1, Ki67, ROS	4.7× ↑ penetration vs commercial MXD	SYRCLE/OHAT	Moderate	Green Industry Project	None declared
19	Oaku et al., 2022	Minoxidil Nanoparticles Targeting Hair Follicles Enhance Hair Growth in C57BL/6 Mice	Japan	Solid nanoparticles (bead milling)	NA	139.8	-61.5	5	NA	In vivo	Microparticles and commercial MXD	16 days	Deposition in the bulge	IGF-1, VEGF, CD200	7.4× ↑ in bulge vs commercial MXD	SYRCLE	Moderate	KOSÉ Foundation	Conflict of interest – Taisho
20	Oaku et al., 2024	Gum Arabic Enhances Hair Follicle-Targeting Drug Delivery of Minoxidil Nanocrystal Dispersions	Japan	MXD nanocrystals + arabic gum	NA	110.3	NA	5	NA	In vivo	Microparticles, commercial 5% lotion	12 days	Deposition in the bulge/bulb	CD34, CD200	2.6× ↑ bulge, 3.9× ↑ bulb vs CA-MXD	SYRCLE	Moderate	Taisho, Kindai Univ.	Conflict of interest – Taisho
21	Li et al., 2023	Fabrication of carboxymethyl cellulose/hyaluronic acid/polyvinylpyrrolidone composite pastes incorporation of minoxidil-loaded ferulic acid-derived lignin nanoparticles and valproic acid for treatment of androgenetic alopecia	China/Belgium/Uzbekistan	Lignin nanoparticles derived from ferulic acid	Ácido valpróico	450	NA	-1.5	82	In vitro, in vivo	Minoxidil 2%, isolated VPA	12 days	Follicular coverage and density	IL-6, ROS, histology	≈4000 hairs/cm², ↓ IL-6 and ROS	SYRCLE/OHAT	Moderate	Huadong Medicine, NSFC	None declared
22	Zhang et al., 2024	Engineered Exosomes Biopotentiated Hydrogel Promote Hair Follicle Growth via Reprogramming the Perifollicular Microenvironment	China	Liposomes + exosomes in hydrogel	NA	171.2	-46.15	NA	96.4	In vitro, in vivo	Minoxidil 5%, blank hydrogel	13 days	Hair coverage	VEGF, CD31, transcriptomics	↑ density and VEGF vs MXD 5%	SYRCLE/OHAT	Moderate	NSFC China	None declared
23	Xing et al., 2024	Nitric oxide synergizes minoxidil delivered by transdermal hyaluronic acid liposomes for multimodal androgenetic-alopecia Therapy	China	Hyaluronic acid liposomes + nitric oxide (NO)	Doador de NO	200	-24	2	NA	In vitro, in vivo	Commercial minoxidil, liposomes without NO	21 days	Cutaneous penetration	Angiogenesis, biomarkers	↑ penetration, ↑ VEGF, ↓ IL-6	SYRCLE/OHAT	Moderate	NSFC, Jinan Univ.	None declared
24	Ramezani et al., 2018	Formulation and optimization of transfersome containing minoxidil and caffeine	Iran	Transfersomes (MXD + caffeine)	Cafeína	NA	NA	2	48.8	In vitro, in vivo	Aqueous and hydroalcoholic solution	30 days	Hair growth	Controlled release	↑ hair length and weight vs solution	SYRCLE	Moderate	Shahid Sadoughi Univ.	None declared
25	Kochar et al., 2019	Exploring the Potential of Minoxidil Tretinoin Liposomal Based Hydrogel for Topical Delivery in the Treatment of Androgenic Alopecia	India	Liposomes (MXD + TRET) in hydrogel	Tretinoína	149.3	7.74	0.2	83.5	In vitro, ex vivo, in vivo	Mintop™ and Nioret™	6 h (permeação), 3 days (irritação)	Cutaneous permeation and retention	Stability, irritation	↑ dermal retention of TRET and MXD without irritation	SYRCLE/OHAT	Moderate	Gov. Índia, DST INSPIRE	None declared
26	Oliveira et al., 2022	Nanostructured lipid carriers loaded with an association of minoxidil and latanoprost for targeted topical therapy of alopecia	Brazil	NLC (MXD + Latanoprost)	Latanoprost	393.3	22.6	2	86.9	In vitro, ex vivo	Aqueous solution MXD + LAT	24 h	Follicular penetration	Cell viability, VEGF	2× ↑ follicular deposition	OHAT	Moderate	CNPq, CAPES, UnB	None declared
27	Fresta et al., 2020	Targeting of the Pilosebaceous Follicle by Liquid Crystal Nanocarriers: In Vitro and In Vivo Effects of the Entrapped Minoxidil	Italy	Liquid crystalline nanocarriers	NA	82	-57	0.5	98	In vitro, in vivo, clínico (volunteers)	Minoxidil 5%, SLNs, transfersomes	28 days	ollicular penetration	Hair growth, tolerability	↑ retention 91% vs 13% solution	SYRCLE/OHAT	Moderate	EU FESR, Calabria	None declared
28	Aljuffali et al., 2015	Anti-PDGF receptor β antibody-conjugated squarticles loaded with minoxidil for alopecia treatment by targeting hair follicles and dermal papilla cells	Taiwan/Saudi Arabia/USA	Squarticles with PDGF-β antibody	NA	194.5	-45.5	0.6	49.2	In vitro, ex vivo, in vivo	MXD 20% PG solution	4 h	Follicular deposition and DPC internalization	VEGF, cell proliferation	8.7× ↑ cutaneous deposition vs solution	SYRCLE/OHAT	Moderate	King Saud Univ., Chang Gung Univ.	None declared
29	Al-Taie et al., 2024	Preparation and evaluation of minoxidil nanoemulgel topical formulations	Iraq	Nanoemulsion/Nanoemulgel	NA	14.6	-4.7	1	91.2	In vitro, ex vivo	Hairgrow® 2%, 1% solution	24 h	Cutaneous permeation	Release, stability	2.3× ↑ permeation vs Hairgrow®	OHAT	Moderate	Univ. Mosul/Ninevah	None declared
30	Sun et al., 2023	The preparation of high minoxidil loaded transfersomes and its gel for effective topical treatment of alopecia	China	Transfersomes + gel	NA	76.7	-50.6	3	88.1	In vitro, in vivo	Commercial minoxidil	21 days	Cutaneous permeation	Hair growth, histology	↑ penetration and deposition vs control	SYRCLE/OHAT	Moderate	Shanxi Sci. Dept.	None declared
31	Makhlouf et al., 2023	Hair regrowth boosting via minoxidil cubosomes: Formulation development, in vivo hair regrowth evaluation, histopathological examination and confocal laser microscopy imaging	Egipt	Cubosomes	NA	131.1	-23.5	0.5	80.4	In vitro, in vivo	Alcoholic solution 0.5%	28 days	Hair growth	Cutaneous penetration, histology	↑ penetration and hair growth vs solution	SYRCLE	Moderate	Não informado	None declared
32	Melo-Guímaro et al., 2024	Delivery of minoxidil encapsulated in cyclodextrins with photoacoustic waves enhances hair growth	Portugal	MNX@β-CD complex + photoacoustic waves	NA	NA	NA	1	NA	In vitro, ex vivo, in vivo	Commercial minoxidil 2%	10 days	Transdermal flux	Hair coverage, blood pressure	3× ↑ active penetration vs passive; 86% coverage	SYRCLE/OHAT	Moderate	LaserLeap, FCT Portugal	Conflict of interest – LaserLeap
33	Jeong et al., 2019	Transdermal delivery of Minoxidil using HAPLGA nanoparticles for the treatment in alopecia	South Korea	PLGA-HA nanoparticles	NA	243	-43.2	NA	55.48	In vitro, ex vivo	Aqueous MXD solution	7 days	Transdermal penetration	Cellular uptake, viability	↑ cutaneous penetration (150.6 µg) vs PLGA without HA	SYRCLE/OHAT	Moderate	NRF Korea, Pusan Univ.	None declared
34	Liu et al., 2024	Synergistic therapeutic effect of ginsenoside Rg3 modified Minoxidil transfersomes (MXD-Rg3@TFs) on androgenic alopecia in C57BL/6 mice	China	Transfersomes + ginsenoside Rg3	Rg3	84.2	-47.8	NA	89.5	In vitro, in vivo	Conventional transfersomes, MXD 2%	21 days	Hair growth	Inflammation (IL-6, TNF-α), DHT	↑ hair length/diameter, ↓ DHT	SYRCLE/OHAT	Moderate	NSFC China, Shanxi Dept.	None declared
											16
											18
											21
											22
											23
											25
											26
											27
											28
											29
											30
											31
											32
											33
											34
											15
											16
											17
											18
											19
											20
											21
											22
											23
											24
											27
											28
											29
											30
											31
											33
											27

## Sheet: Table 1 article
Ref. Number	Author, Year	Nanocarrier Type	Other Actives	Average Size (nm)	Comparator	Primary Outcomes	Secondary Outcomes	Main Results
15	Nagai et al., 2019	Solid nanoparticles (bead milling)	NR	153	Microparticles and commercial solution	Deposition in the hair bulb	IGF-1, VEGF	6× ↑ deposition in the bulb vs microparticles
16	He et al., 2024	CD-MOF intercross	Cedrol	370	Commercial minoxidil, placebo	Follicular penetration	Hair regeneration, biomarkers	3.06× ↑ follicular retention vs control; ↑ VEGF and IGF-1
17	Xiao et al., 2024	Molybdenum nanoparticles	NR	50	Minoxidil 5%, saline	Hair growth	Follicular density, biomarkers	Hair length ↑7.12 mm in combined group
18	Yan et al., 2023	Ethosomes (MXD+TAT)	Tocopherol acetate	74.3	Commercial minoxidil, physical mixture	Penetration and retention	SULT1A1, Ki67, ROS	4.7× ↑ penetration vs commercial MXD
19	Oaku et al., 2022	Solid nanoparticles (bead milling)	NR	139.8	Microparticles and commercial MXD	Deposition in the bulge	IGF-1, VEGF, CD200	7.4× ↑ in the bulge vs commercial MXD
20	Oaku et al., 2024	MXD nanocrystals + gum arabic	NR	110.3	Microparticles, 5% commercial lotion	Deposition in the bulge/bulb	CD34, CD200	↑2.6× bulge, ↑3.9× bulb vs CA-MXD
21	Li et al., 2023	Ferulic acid-derived lignin NPs	Valproic acid	450	Minoxidil 2%,	Follicular coverage and density	IL-6, ROS, histology	≈4000 hairs/cm², ↓ IL-6 and ROS
22	Zhang et al., 2024				isolated VPA
23	Xing et al., 2024	Liposomes + exosomes in hydrogel	NR	171.2	Minoxidil 5%,	Hair coverage	VEGF, CD31, transcriptomics	↑ density and VEGF vs MXD 5%
24	Ramezani et al., 2018				empty hydrogel
25	Kochar et al., 2019	Hyaluronic acid liposomes + NO	NO donor	200	Commercial minoxidil, liposomes without NO	Cutaneous penetration	Angiogenesis, biomarkers	↑ penetration, ↑ VEGF, ↓ IL-6
26	Oliveira et al., 2022	Transfersomes (MXD+caffeine)	Caffeine	NR	Aqueous and hydroalcoholic solution	Hair growth	Controlled release	↑ hair length and weight vs solution
27	Fresta et al., 2020	Liposomes (MXD+TRET) in hydrogel	Tretinoin	149.3	Mintop™ and Nioret™	Cutaneous permeation and retention	Stability, irritation	↑ dermal retention of TRET and MXD without irritation
28	Aljuffali et al., 2015	NLC (MXD+Latanoprost)	Latanoprost	393.3	Aqueous MXD+LAT solution	Follicular penetration	Cell viability, VEGF	2× ↑ follicular deposition
29	Al-Taie et al., 2024	Liquid crystalline nanocarriers	NR	82	Minoxidil 5%, SLNs, transfersomes	Follicular penetration	Hair growth, tolerability	↑ retention 91% vs 13% solution
30	Sun et al., 2023	Squarticles with PDGF-β antibody	NR	194.5	MXD 20% PG solution	Follicular deposition and DPC internalization	VEGF, cell proliferation	8.7× ↑ cutaneous deposition vs solution
31	Makhlouf et al., 2023	Transfersomes + gel	NA	76.7	Commercial minoxidil	Cutaneous permeation	Hair growth, histology	↑ penetration and deposition vs control
32	Melo-Guímaro et al., 2024	Cubosomes	NR	131.1	0.5% alcoholic solution	Hair growth	Cutaneous penetration, histology	↑ penetration and growth vs solution
33	Jeong et al., 2019	MNX@β-CD complex + photoacoustic waves	NR	NR	Minoxidil 2% commercial	Transdermal flux	Hair coverage, blood pressure	↑ active penetration 3× vs passive; 86% coverage
34	Liu et al., 2024	PLGA-HA NPs	NR	243	Aqueous MXD solution	Transdermal penetration	Cell uptake, viability	↑ cutaneous penetration (150.6 µg) vs PLGA without HA

## Sheet: Search strategy
Embase:
https://www.embase.com/#advancedSearch/resultspage
'minoxidil':ti,ab,kw AND ('alopecia':ti,ab,kw OR 'aga':ti,ab,kw) AND ('nanoparticle':ti,ab,kw OR 'nanocarrier':ti,ab,kw OR 'nanoemulsion':ti,ab,kw OR 'nanotechnology':ti,ab,kw OR 'liposome':ti,ab,kw OR 'nanostructured lipid carrier':ti,ab,kw OR 'nlc':ti,ab,kw OR 'sln':ti,ab,kw) AND (2015:py OR 2016:py OR 2018:py OR 2019:py OR 2020:py OR 2021:py OR 2022:py OR 2023:py OR 2024:py)
44 results
>> 15 out date
subtotal = 29
>> review = 4
>> conference abstract = 1
subtotal = 24
>>>>> OPEN ACCESS = 22 <<<<<
----
Web of science:
https://www.webofscience.com/wos/woscc/summary/3ecbb3d8-3dfd-4b10-b0b8-cf77c1a6f9d5-0156020421/8a8eb17b-488b-44d0-9e9a-4d0e88437dff-0156020416/relevance/1
(minoxidil OR MXD) AND (androgenetic alopecia OR AGA) AND (nanoparticle OR nanocarrier OR nanoemulsion OR nanotechnology OR liposome OR nanostructured lipid carrier)
55 results
>> 15 out date
40 results
>> review = 6
subtotal = 34
>>>>> OPEN ACCESS = 13 <<<<<
----
Scopus
https://www.scopus.com/results/results.uri?st1=minoxidil&st2=&s=%28TITLE-ABS-KEY%28minoxidil%29+AND+TITLE-ABS-KEY%28androgenetic+AND+alopecia%29+AND+TITLE-ABS-KEY%28nanoparticle+OR+nanocarrier+OR+nanoemulsion+OR+nanotechnology+OR+liposome+OR+nlc+OR+sln%29%29&limit=10&origin=searchbasic&sort=plf-f&src=s&sot=b&sdt=b&sessionSearchId=853fcf930f9711013d1061c543f66351
( TITLE-ABS-KEY ( minoxidil OR MXD ) AND TITLE-ABS-KEY ( androgenetic AND alopecia ) AND TITLE-ABS-KEY ( nanoparticle OR microcarrier OR nanoemulsion OR nanotechnology OR liposome OR nlc OR sln ) )
44 results
>> 16 out date
28 results
>> review = 6
>> book chapter = 1
>> erratum = 1
>> letter = 1
subtotal = 22
>>>>> OPEN ACCESS = 8 <<<<<
----
Science direct
https://www.sciencedirect.com/search?date=2014-2024&tak=minoxidil&qs=%28minoxidil%29%20AND%20%28nanoparticle%20OR%20nanocarrier%20OR%20nanoemulsion%20OR%20nanotechnology%20OR%20liposome%29%20AND%20%28androgenetic%20alopecia%20OR%20AGA%29
(minoxidil) AND (nanoparticle OR nanocarrier OR nanoemulsion OR nanotechnology OR liposome) AND (androgenetic alopecia OR AGA)
subtotal = 205
>> 70 out date
135 results
>> review = 52
>> encyclopedia = 1
>> book chapters = 22
>> conference abstracts = 1
>> errata = 1
>> index = 8
>> table of contents = 2
47 results
>>>>> OPEN ACCESS = 13 <<<<<
----
PubMed
https://pubmed.ncbi.nlm.nih.gov/?term=(((nanoparticle%5BTitle%2FAbstract%5D)%20OR%20(nanocarrier%5BTitle%2FAbstract%5D)%20OR%20(nanoemulsion%5BTitle%2FAbstract%5D)%20OR%20(nanotechnology%5BTitle%2FAbstract%5D)))%20AND%20(minoxidil%5BTitle%2FAbstract%5D)%20AND%20(androgenetic%20alopecia%5BTitle%2FAbstract%5D)&sort=&page=2
(minoxidil OR MXD) AND (androgenetic alopecia OR AGA) AND (nanoparticle OR nanocarrier OR nanoemulsion OR nanotechnology OR liposome OR nanostructured lipid carrier)
62 results
>> 19 out date
43 results
>>>>> OPEN ACCESS = 16 <<<<<
>> REVIEW = 2
FINAL: 14
----
TOTAL: 44 + 55 + 44 + 205 + 62 = 410 articles
-----------------
OUT DATE: 15+15+16+70+19 = 135
REVIEW: 4+6+6+52+8+2 = 78
OTHERS*: 1+3+35 = 39
NO OPEN ACESS = 88
OPEN ACESS: 22+13+8+13+14 = 70
*
>> encyclopedia = 1
>> book chapters = 22
>> conference abstracts = 1
>> errata = 1
>> index = 8
>> table of contents = 2
>> conference abstract = 1
>> book chapter = 1
>> erratum = 1
>> letter = 1
52 = repetidos
Avaliados = 70
--
Duplicated: 22
No minoxidil: 24
No AGA: 2
No nanocarrier: 2
--
Included: 20
